# Supplementary material for: Transcriptome Sequencing Revealed Significant Alteration of Cortical Promoter Usage and Splicing in Schizophrenia
Source: PLoS One. 2012 Apr 27;7(4):e36351. doi: 10.1371/journal.pone.0036351 (PMC3338678; doi:10.1371/journal.pone.0036351)
Supplement: Table S4 — Differentially expressed genes contributed to the enrichment of 7 GO terms in cluster 5 synaptic vesicle trafficking. (XLS) [file pone.0036351.s004.xls]

## Sheet: SupFile4
Table S4. Differentially expressed genes (FDR<0.05) contributed to the enrichment of 7 GO terms in cluster 5 synaptic vesicle trafficking
Gene	Description	RPKM_ctrl	RPKM_case	Fold change
ARC	activity-regulated cytoskeleton-associated protein	407.758	149.617	-2.72535
VAMP1	vesicle-associated membrane protein 1 (synaptobrevin 1)	852.239	515.595	-1.65292
SYT2	synaptotagmin II	111.943	68.1226	-1.64326
GRIN3B	"glutamate receptor, ionotropic, N-methyl-D-aspartate 3B"	0.485818	0.35602	-1.36458
GABRD	"gamma-aminobutyric acid (GABA) A receptor, delta"	1036.2	773.939	-1.33887
CHRNE	"cholinergic receptor, nicotinic, epsilon"	4.89186	3.65653	-1.33784
GAD1	"glutamate decarboxylase 1 (brain, 67kDa)"	352.419	271.716	-1.29701
RIMS3	regulating synaptic membrane exocytosis 3	544.492	425.131	-1.28076
RPH3A	rabphilin 3A homolog (mouse)	488.962	381.923	-1.28026
SNX17	sorting nexin 17	456.64	357.946	-1.27572
LRP3	low density lipoprotein receptor-related protein 3	664.261	524.904	-1.26549
SYT3	synaptotagmin III	197.087	160.384	-1.22884
CLTC	"clathrin, heavy chain (Hc)"	473.556	388.552	-1.21877
LGI3	"leucine-rich repeat LGI family, member 3"	803.754	667.397	-1.20431
PRKACA	"protein kinase, cAMP-dependent, catalytic, alpha"	617.313	515.203	-1.19819
ATP5B	"ATP synthase, H+ transporting, mitochondrial F1 complex, beta polypeptide"	3779.06	3167.41	-1.19311
PPT1	palmitoyl-protein thioesterase 1	630.851	529.976	-1.19034
CPLX1	complexin 1	1973.65	1682.13	-1.1733
NAPA	"N-ethylmaleimide-sensitive factor attachment protein, alpha"	1491	1276.52	-1.16802
NSF	N-ethylmaleimide-sensitive factor	912.041	782.303	-1.16584
SCAMP5	secretory carrier membrane protein 5	1647.69	1423.86	-1.1572
SYNGR3	synaptogyrin 3	1048.92	907.568	-1.15575
SYT1	synaptotagmin I	1847.45	1653.29	-1.11744
SPARCL1	SPARC-like 1 (hevin)	4593.19	4156.36	-1.1051
SNAP25	"synaptosomal-associated protein, 25kDa"	10240.9	9293.3	-1.10197
CABP1	calcium binding protein 1	3745.28	3455.46	-1.08387
DNM1	dynamin 1	3088.58	2867.74	-1.07701
APOE	apolipoprotein E	3767.33	4023.35	1.06796
2005-09-01	septin 5	3688.95	3942.17	1.06864
PEBP1	phosphatidylethanolamine binding protein 1	5376.96	5753.17	1.06997
APP	amyloid beta (A4) precursor protein	3877.14	4242	1.09411
DLG2	"discs, large homolog 2 (Drosophila)"	209.392	232.161	1.10874
GAP43	growth associated protein 43	2455.78	2772.07	1.12879
SYP	synaptophysin	4729.72	5589.18	1.18171
SNCA	"synuclein, alpha (non A4 component of amyloid precursor)"	1124.87	1336.13	1.18781
MT3	metallothionein 3	7850.78	9376.59	1.19435
GABRA5	"gamma-aminobutyric acid (GABA) A receptor, alpha 5"	252.443	302.336	1.19764
SYN2	synapsin II	345.225	425.994	1.23396
SNTB2	"syntrophin, beta 2 (dystrophin-associated protein A1, 59kDa, basic component 2)"	15.1444	21.3018	1.40658
GAB2	GRB2-associated binding protein 2	103.125	150.713	1.46146
CPLX2	complexin 2	1073.74	1588.18	1.47911
ZACN	zinc activated ligand-gated ion channel	0.819032	1.37096	1.67388
