# Supplementary material for: Transcriptome Sequencing Revealed Significant Alteration of Cortical Promoter Usage and Splicing in Schizophrenia
Source: PLoS One. 2012 Apr 27;7(4):e36351. doi: 10.1371/journal.pone.0036351 (PMC3338678; doi:10.1371/journal.pone.0036351)
Supplement: Table S5 — Differentially expressed genes contributed to the enrichment of 12 GO terms in cluster 6 neural development. (XLS) [file pone.0036351.s005.xls]

## Sheet: SupFile5
Table S5. Differentially expressed genes (FDR<0.05) contributed to the enrichment of 12 GO terms in cluster 6 neural development
Gene	Description	RPKM_ctrl	RPKM_case	Fold change
FOS	FBJ murine osteosarcoma viral oncogene homolog	403.471	132.927	-3.03528
PRKG1	"protein kinase, cGMP-dependent, type I"	18.0929	8.658	-2.08973
BTG2	"BTG family, member 2"	97.2294	48.3356	-2.01155
PCSK1	proprotein convertase subtilisin/kexin type 1	144.043	86.8254	-1.659
TIMP4	TIMP metallopeptidase inhibitor 4	18.7888	11.9186	-1.57643
SEMA7A	"semaphorin 7A, GPI membrane anchor (John Milton Hagen blood group)"	238.667	152.153	-1.5686
HES4	hairy and enhancer of split 4 (Drosophila)	234.253	154.362	-1.51756
PCDHA4	protocadherin alpha 4	10.4913	7.00665	-1.49733
PLLP	plasmolipin	611.452	440.324	-1.38864
PCP4	Purkinje cell protein 4	1316.87	970.022	-1.35757
C5orf13	chromosome 5 open reading frame 13	548.989	404.892	-1.35589
INA	"internexin neuronal intermediate filament protein, alpha"	853.057	643.326	-1.32601
RCAN2	regulator of calcineurin 2	748.028	566.556	-1.32031
CLDN11	claudin 11	332.825	252.274	-1.3193
MAG	myelin associated glycoprotein	815.548	626.296	-1.30218
HES6	hairy and enhancer of split 6 (Drosophila)	308.329	236.832	-1.30189
NDUFS4	"NADH dehydrogenase (ubiquinone) Fe-S protein 4, 18kDa (NADH-coenzyme Q reductase)"	457.935	352.306	-1.29982
DCLK1	doublecortin-like kinase 1	578.003	445.429	-1.29763
RTN4R	reticulon 4 receptor	478.891	370.72	-1.29179
RPH3A	rabphilin 3A homolog (mouse)	488.962	381.923	-1.28026
METRN	"meteorin, glial cell differentiation regulator"	873.679	690.563	-1.26517
OMG	oligodendrocyte myelin glycoprotein	392.865	314.801	-1.24798
NEFH	"neurofilament, heavy polypeptide"	810.082	656.8	-1.23338
NGEF	neuronal guanine nucleotide exchange factor	1363.29	1119.82	-1.21742
STMN3	stathmin-like 3	907.171	757.96	-1.19686
OLIG1	oligodendrocyte transcription factor 1	624.395	523.444	-1.19286
SPP1	secreted phosphoprotein 1	609.324	511.497	-1.19126
PPT1	palmitoyl-protein thioesterase 1	630.851	529.976	-1.19034
ATP2B2	"ATPase, Ca++ transporting, plasma membrane 2"	647.365	545.875	-1.18592
NAPA	"N-ethylmaleimide-sensitive factor attachment protein, alpha"	1491	1276.52	-1.16802
CNP	"2',3'-cyclic nucleotide 3' phosphodiesterase"	2085.82	1790.15	-1.16516
CCK	cholecystokinin	3154.76	2718.24	-1.16059
ZNF358	zinc finger protein 358	1067.24	923.062	-1.1562
PIP5K1C	"phosphatidylinositol-4-phosphate 5-kinase, type I, gamma"	513.147	445.267	-1.15245
SERPINI1	"serpin peptidase inhibitor, clade I (neuroserpin), member 1"	1120.24	974.276	-1.14982
ITM2B	integral membrane protein 2B	1666.47	1454.86	-1.14545
SH3GL2	SH3-domain GRB2-like 2	996.994	870.496	-1.14532
NRGN	"neurogranin (protein kinase C substrate, RC3)"	23239.4	20550	-1.13087
NEFL	"neurofilament, light polypeptide"	2024.72	1797.18	-1.12661
NNAT	neuronatin	1230	1102.18	-1.11597
FEZ1	fasciculation and elongation protein zeta 1 (zygin I)	1861.67	1680.74	-1.10765
SNAP25	"synaptosomal-associated protein, 25kDa"	10240.9	9293.3	-1.10197
PLP1	proteolipid protein 1	5116.73	4644.55	-1.10166
STMN2	stathmin-like 2	2840.28	2589.15	-1.09699
PCSK1N	proprotein convertase subtilisin/kexin type 1 inhibitor	6222.15	5741.31	-1.08375
CKB	"creatine kinase, brain"	12227.3	11533.4	-1.06016
OLFM1	olfactomedin 1	7042.65	6665.68	-1.05655
APOE	apolipoprotein E	3767.33	4023.35	1.06796
PEBP1	phosphatidylethanolamine binding protein 1	5376.96	5753.17	1.06997
YWHAH	"tyrosine 3-monooxygenase/tryptophan 5-monooxygenase activation protein, eta polypeptide"	5097.31	5527.13	1.08432
MTCH1	mitochondrial carrier homolog 1 (C. elegans)	2333.62	2535.88	1.08667
APP	amyloid beta (A4) precursor protein	3877.14	4242	1.09411
TUBB3	"tubulin, beta 3"	2050.18	2246.61	1.09581
LY6H	"lymphocyte antigen 6 complex, locus H"	1754.83	1938.11	1.10444
YWHAE	"tyrosine 3-monooxygenase/tryptophan 5-monooxygenase activation protein, epsilon polypeptide"	3313.08	3707.88	1.11916
S100B	S100 calcium binding protein B	1643.98	1850.6	1.12568
GAP43	growth associated protein 43	2455.78	2772.07	1.12879
ENC1	ectodermal-neural cortex 1 (with BTB-like domain)	1970.94	2229.23	1.13105
CLU	clusterin	14039.8	16095	1.14638
BEX1	"brain expressed, X-linked 1"	4003.43	4706.66	1.17566
MT3	metallothionein 3	7850.78	9376.59	1.19435
GABRA5	"gamma-aminobutyric acid (GABA) A receptor, alpha 5"	252.443	302.336	1.19764
ITM2C	integral membrane protein 2C	3032.95	3662.56	1.20759
THRA	"thyroid hormone receptor, alpha (erythroblastic leukemia viral (v-erb-a) oncogene homolog, avian)"	1021.81	1241.04	1.21455
NPTX1	neuronal pentraxin I	621.389	758.384	1.22047
CALR	calreticulin	1040.96	1273.63	1.22351
TUBB2A	"tubulin, beta 2A"	3351.34	4128.31	1.23184
SOD1	"superoxide dismutase 1, soluble"	2967.99	3782.07	1.27429
FABP7	"fatty acid binding protein 7, brain"	255.343	330.245	1.29334
NDRG2	NDRG family member 2	4267.98	5558.08	1.30227
TUBB2B	"tubulin, beta 2B"	1760.69	2359.13	1.33989
MOBP	myelin-associated oligodendrocyte basic protein	825.692	1187.42	1.43809
ZEB2	zinc finger E-box binding homeobox 2	116.168	168.547	1.45089
FKBP4	"FK506 binding protein 4, 59kDa"	710.931	1042.3	1.46611
MBP	myelin basic protein	34605.4	51543.1	1.48945
FGF1	fibroblast growth factor 1 (acidic)	258.319	392.865	1.52085
MAFK	v-maf musculoaponeurotic fibrosarcoma oncogene homolog K (avian)	71.5674	109.456	1.52941
PHOX2A	paired-like homeobox 2a	0.565895	0	NA
